# Supplementary material for: Monkeypox Post-COVID-19: Knowledge, Worrying, and Vaccine Adoption in the Arabic General Population
Source: Vaccines (Basel). 2023 Mar 29;11(4):759. doi: 10.3390/vaccines11040759 (PMC10141174; doi:10.3390/vaccines11040759)
Supplement: Supplementary file 1 [file vaccines-11-00759-s001.zip]

Archive with 1 entries (1 files):
- vaccines-2212947-supplementary.pdf
